# Supplementary material for: Complex sphingolipid metabolism impacts cell division and plasmodesmal development in the moss Physcomitrium patens
Source: Plant Physiol. 2025 Nov 5;199(3):kiaf549. doi: 10.1093/plphys/kiaf549 (PMC12619088; doi:10.1093/plphys/kiaf549)
Supplement: kiaf549_Supplementary_Data [file kiaf549_supplementary_data.zip]

Archive with 3 entries (3 files):
- Supplemental Video SV1annotated.avi
- Supplementary Figures.pdf
- Supplementary Video Legends.docx
